# Supplementary material for: A set of EST-SNPs for map saturation and cultivar identification in melon
Source: BMC Plant Biol. 2009 Jul 15;9:90. doi: 10.1186/1471-2229-9-90 (PMC2722630; doi:10.1186/1471-2229-9-90)
Supplement: Additional file 1 — SNPs markers mapped in the SC × PS genetic map. Shown here, for each SNP marker: the EST and accession number from where it was obtained; best BlastX hit and E-value for each EST; amplicon primer sequences; SNP/indel position; SNP detection method; linkage group and BIN where the marker maps to. asequence available in [22] or without accession number. bSNPs published by Morales et al (2004). cSNP position is provided when located in exons and referred to EST in first column. dthird primer was used for SNaPshot genotyping. [file 1471-2229-9-90-S1.xls]

## Sheet: Taula paper
EST	GenBank accession	Best Hit (BlastX)	E value	Primer sequences (forward and reverse, 5´ -> 3´)d	SNP/InDel position and location (PI→PS)c	SNP detection method	Linkage group	BIN
AI_09-F07	AM716425	ketol-acid reductoisomerase (Arabidopsis thaliana) NP_191420.1	9e-172	AGGAGTGACATCTTTGGCGAG	T→C 226 (exon)	SNaPshot	I	1018
				CTCACCAACTTTCCACATCCG
				CTTGGTGCTGTTCATGGAAT
AI_34-A07	AM714956	Putative GTP-binding protein (Cucumis sativus) AAQ72787.1	4e-116	GGAACGATTTCAAAGTCTTGGTG	T→C (intron)	CAPS (NlaIII)	I	1063
				ACAACTCTACTGTTTCCGCCATC
PSI_04-D07	AM722138	OTU-like cysteine protease family protein (Arabidopsis thaliana) NP_175482.1	5e-53	TTGGGTCTTCCTACTTTCTTGC	T→A 406 (exon)	CAPS (AfaI)	I	1063
				CCTGTCTTAGCTCAGTAGCCTTG
AI_09-G08	AM713845	lipid binding (Arabidopsis thaliana) NP_001032078.1	1e-11	TCGAAGCAAAACTTCAGACA	C→T 36 (5'UTR)	CAPS (Tsp509I)	I	1063
				TGATACGCCACATTTGGATG
AI_17-E07	AM715797	RUB1-conjugating enzyme-like protein (Solanum tuberosum) ABA46772.1	3e-95	TCTTTCCAAGTTTCCCCTGTCTAC	G→A (intron)	CAPS (HincII)	I	1063
CI_47-C08	AM733479			GCAACGTGTGAAGTAAGTTTGTCC
PSI_07-A04	AM721484	eukaryotic translation initiation factor SUI1, putative (Arabidopsis thaliana) NP_568818.1	9e-51	GTTCCCATCATCACACACCA	A→T 527 (exon)	CAPS (TaqI)	I	1063
				CCCCGGAACGAAAGAGTATG
F112a	a	conserved hypothetical protein (Nasonia vitripennis) XP_001599540.1	6.0	CTTCCTCTTTCCCCATCTCC	indel (n.a.)	SCAR	I	1063
				TACAAAGTTTAAGAGTGTCC
P01.16	a	seed calcium dependent protein kinase b (Glycine max) AAP03013.1	9e-45	ATTCCTTGCAGCTACGTTGCA	A→C (intron)	SNaPshot	I	1063
				CTAGGCAGCATAATCCCCTGTT
				TTGTTTAGCCAATCCAAATG
PSI_35-C01	AM722537	ACD11 (Accelerated cell death 11) (Arabidopsis thaliana) NP_181016.1	2e-74	CTACAAGCGTTGCTGGACAA	T→C 421 (exon)	CAPS (TaqI)	I	1065
				CCCATGGTGAGGAGCAAATA
FR10P24	DV632612	glycoside hydrolase starch-binding domain-containing protein (Arabidopsis thaliana) NP_178508.2	3e-51	GATCAGTGAGCCGTGTGCT	C→A 162 (exon)	SNaPshot	I	1078
				GCAGCAAAGAAACAGCATGA
				CAAAATCCTGGCCAAAGTTCAT
PSI_12-D08	AM722532	rapid alkalinization factor 2 (Solanum chacoense) AAR00326.1	6e-27	ATGCTCGTTGTCACGGATCAAT	C→T 165 (exon)	dCAPS (Hin1II)	I	1078
				AAACACAGCTAGTTAGCTTCGACA
AI_09-D03	AM713621	Putative auxin-binding protein 1 (Boehmeria nivea) ABW75767.1	4e-82	CTCACATTACTGTTGCAGGTTCA	G→A 367 (exon)	CAPS (Eco57I)	I	1078
				TCTTTTGGTGTTCCAGGGTACTT
FR12I13	DV633038	Protein phosphatase-2C; PP2C (Mesembryanthemum crystallinum) AAC36698.1	9e-106	GTTCTTGATCATAGCCTGTGACG	C→T 247 (exon)	CAPS (TaqI)	I	1086
				TTGACATCCACTGTTATCCAACC
F116	a	F1-ATP synthase delta subunit (Ipomoea batatas) BAA77508.1	4e-10	AAGTATTCTTGGCGGAATAG	C→T 376 (exon)	SNaPshot	I	1104
				CGATTTAATTCCAAACTACC
				GGAGGATTTGATTGTGGATAAA
AI_05-G01	AM715940	Zinc finger (AN1-like) family protein (Arabidopsis thaliana) NP_566429.1	2e-41	GGAGTTCAAAGTACCGGAGACGAT	C→T 468 (exon)	SNaPshot	I	1104
				GAAAAATCACCACATCGGCATCTA
				TCGGCATCTAAATCCAGTCA
PSI_27-C02b	AM722905	stellacyanin (Cucumis sativus) AAC32421.1	1e-62	GTTGCCTTTGTTTTGGGTCT	T→C 157 (exon)	SNaPshop	I	1110
				CCAACGGTGCAAACAAAGTA
				CCGCTCAGACGGTTCATATCGT
AI_11-E06	AM713997	Proteasome subunit alpha type-6 (20S proteasome subunit alpha-1)(Proteasome iota subunit) (Glycine max) O48551.2	2e-126	ACTGGTTCAACAAGCAAGGAAT	A→T (intron)	CAPS (NlaIII)	I	1137
				TTGTGACCAAAGAAATGACCAG
P05.27	a	haloacid dehalogenase-like hydrolase family protein (Arabidopsis thaliana) NP_188006.1	2e-63	CGACCTCATGGAGCGAGAAT	A→C (intron)	CAPS (DdeI)	I	1137
				CACAGCGAGTCCAAGGAATTG
AI_22-C04	AM713578	Os02g0201000 (Oryza sativa) (Japonica cultivar-group) NP_001046223.1	1e-45	ACCACAGAACAAACAACAACAGG	C→T 497 (exon)	SNaPshot	I	1137
				CTCTGATAGGCTGGGTTTCCTTA
				AATCGAATTTTCCTTGGCTTT
PSI_11-D12	AM722494	C3HC4 zinc finger containing protein (Medicago truncatula) CAJ00009.1	2e-75	GGAGGGAACTATTTTCACCGTCAC	G→C 112 (exon)	CAPS (BtsI)	I	1141
				TTCCACAGACGACCTAGTCTCCAC
PS_09-H05	AM719008 AM733827	-	-	TCACCCATTGCCTTCTCTTTATCA	C→A 230 (exon)	CAPS (MseI)	II	2000
CI_55-C05	AM733827			CATTTTATTGTCCAAAGCCCACCT
F216	-	unknown protein (Arabidopsis thaliana) NP_201174.1	5e-43	CCCCGTCGGATTTGAGCTTC	G→C (intron)	CAPS (BtsI)	II	2000
				TGGAGGACGCTTCTAATTCC
FR10O18	DV632590	NADP-dependent malic enzyme (NADP-ME) (Vitis vinifera) P51615	0	AATCTGAATGCACTGCTGAAGAG	C→G 325 (exon)	CAPS (Csp6I)	II	2000
SSH1A9	DV631422			CAATCCCTTGTCGTAGTTTTCCT
FR13B20	DV633212	sucrose synthase (Glycine max) AAC39323.1	0	GACAAGGATTTCAGCAGCAC	G→A 576 (exon)	SNaPshot	II	2032
FR12J6	DV633070			CTGAGGATGTTGCACAGGAA
				GTCCAGTTATGTTCTTAACAC
PS_10-C09	AM718608	unknown protein (Arabidopsis thaliana) NP_564683.1	2e-37	CGCCTGGCTTCCTATTACTG	G→A 523 (exon)	SNaPshot	II	2038
				TGCAAAGACCAACATGCTTC
AI_14-H05	AM714787	CASP protein-like; CCAAT displacement protein-like (Arabidopsis thaliana) BAB01114.1	2e-93	AGGATCTCGAAAGTGGTTCAATG	C→T (intron)	CAPS (XbaI)	II	2038
				GCTCAGTGCTGACATCCTGTAAA
P12.74	a	HHP2 (Arabidopsis thaliana) AAP23168.1	1e-23	TCTTAAGAAATCTGGTTTTATGACCTT	A→G 579 (exon)	SNaPshot	II	2038
				GGAATAATCCCCACTGCACA
				CTCCGTGAACACGAGTTTGT
P05.79	a	SecY homolog (Arabidopsis thaliana) AAB60305.1	0	AGGACCACTGCACAGGCATT	C→T 277 (exon)	SNaPshot	II	2038
				CTCACATCATCGGGATCCAACT
				CTCTAGCTCGCTTCACAGGG
PS_02-H06	AM717582	Calmodulin-binding protein (Arabidopsis thaliana) NP_200566.1	2e-52	AAGCATCATCTTCAGGGTTTCAG	T→A 505 (exon)	CAPS (DdeI)	II	2047
				ACCTCATTGCAGCTTTGATCTTC
A_25-G05	AM729232	Transcription factor (Glycine max) ABY84654.1	6e-45	AATTCGAAGCTATGTCACTGTGC	AC→GT (intron)	CAPS (MseI)	II	2047
				TCGTCTCGAGCTCTTTCTACCTT
PSI_03-B09	AM722935	NADPH-cytochrome P450 reductase (Pisum sativum) AAC09468.2	1e-100	ATACGTATGCGGTGATGCAA	T→C 535 (exon)	CAPS (MseI)	II	2047
				AACCTCTGCCTCGCTAAGAA
AI_04-E05	AM715473	Unknown protein (Arabidopsis thaliana) NP_683304.1	0.0003	GATGCTCTGTCTTTCACTCCAAAA	C→T 138 (exon)	CAPS (BsaXI)/SNaPshot	II	2052
				CCTATCTATGGAAGCGTCGGTATC
				GGGACGATTCCAACGACGACTC
AI_14-E02	AM715740	Type-A response regulator (Catharanthus Roseus) AAQ10675.1	3e-54	CTCTGCTTTTACTCCTCCCCATT	C→A 185 (5'UTR)	CAPS (NcoI)/SNaPshot	II	2080
				TCTCCCACTCTCAACAACAGTCA
				TTTTTCTCTTCTCTCTCTCTTTTCTTC
AI_24-G04	AM714925	Putative actin polymerization factor (Arabidopsis thaliana) CAB77741.1	2e-60	AGCTCGAGAAAATCCTACTGGAA	A→C (intron)	CAPS (HphI)	III	3000
				CCTTTATAGCCATGAGAGCCCTA
HS_10-A02	AM724146	HEMB1; porphobilinogen synthase (Arabidopsis thaliana) NP_177132.1	7e-112	TTTATGGTCCATTTCGTGAAGC	C→A (intron)	SNaPshot	III	3000
				AGGGACTCCATCATCACCTTTT
				GTGGGATTGAACCTCCGA
AI_14-B01	AM714947	LIM domain protein WLIM2a (Populus tremula x Populus alba) ABK58469.1	8e-103	GATTGCTTGTCATCTTGGTTGGT	T→A (intron)	SNaPshot	III	3000
				CTGCTCGAAATGAGGCTTACAAT
				CCATCCAACCCTTGTAGAAAATC
P12.96	a	unnamed protein product (Vitis vinifera) CAO69028.1	2e-108	CATTTGTTATCAAAGCGAATGA	T→G (intron)	SNaPshot	III	3000
				AGGTGAACCCACACAAGGAG
				CTGTATTTAGTGTAATGATGA
AI_18-E05	AM714445	RNA-binding region RNP-1 (RNA recognition motif (Medicago truncatula) ABD33307.1	1e-53	GGACTGTGGTCAATGTCCATTTTA	G→C 441 (exon)	CAPS (ApoI)	III	3009
				CCACTTCAAAATCAGGATCATCAC
AI_08-F10	AM716327	At1g67050 (Arabidopsis thaliana) ABY59208.1	2e-16	GAAAACGAGATTCTGGGACTGA	A→C 130 (exon)	CAPS (AciI)	III	3020
15d_36-A07	AM738307			TTTTGTAGGCTTTCGGTGCTTA
A_21-C11	AM728790	Mitochondrial glycoprotein family protein (Vitis vinifera) CAO66023.1	3e-74	CTGGATGAGAAAATGCGAGA	A→G 742 (exon)	SNaPshot	III	3020
				CCATGGCTTATCAAGAAGAGA
				ACGAAATCAAAGCATCCAGAC
AI_33-H11	AM716252	ubiquitin-like protein Os12g0143100 (Oryza sativa (japonica cultivar-group)) NP_001066134.1	1e-35	GGTTTTGCTTTCTTGGGAGA	T→C 130 (exon)	CAPS (HindIII)	III	3024
				GCCGTCGTGGATTTCATAAT
P06.15	a	60S ribosomal protein L5 (Cucumis sativus) AAQ72789.1	5e-128	AAAAGCTGCAAAATCGCCTC	A→T 21 (exon)	SNaPshot	III	3030
				GGTCGAGCGTTTGCCTGCAT
				GCAAAATCGCCTCGGGGAGAC
46d_37-H06	AM740916	Os05g0251500 (Oryza sativa) (Japonica cultivar-group) NP_001055030.1	9e-28	GATGTTTCTCAATGGGAGTCTCAA	T→A 493 (exon)	SNaPshot	III	3030
				CCATCATGTGACCAACTAACAACA
				ATTTGTAATGGAATGCTCGTGTAAT
MC296	a	CONSTANS-like protein 2 (Malus x domestica) AAC99310.1	3e-60	TCAGTTTTCCACCATTGAAGC	n.a. (n.a.)	CAPS (FokI)	III	3057
				TCTGAAACTCAAACTTGCTGGA
AI_09-E07	AM716712	Similar to avrRpt2-induced protein 2 (Arabidopsis thaliana) AAD18111.1	4e-34	CTGATTCCGATCAATCAAACAGTC	C→A (intron)	SNaPshot	III	3065
				TATCCAGTTCTGGTTTCGTGATGT
				AGAATCCCAAATGATGTAGCATAG
AI_17-B12	AM716300	plastid-lipid associated protein PAP-related / fibrillin-related (Vitis vinifera) CAO43949.1	6e-80	GTAAAGACAACCCCGCAATC	C→T 49 (5´UTR)	CAPS (HinfI)	III	3065
				AGGACCAGTTCGGACTTGAG
AI_06-G01	AM715742	ZW2 (Arabidopsis thaliana) NP_564730.1	1e-39	ACAACACCATTATCACCACCAATC	C→T 237 (exon)	SNaPshot	III	3070
				CGTGGTAAAGCTGGTAATGAGCTA
				GTGAGCCAGGACTCGTAGAAGTC
AI_14-F04	AM714110	MADS box transcription factor (Populus tomentosa) AAR92206.1	6e-72	CATCTTCTTCATCCCTCGAAA	T→C (intron)	CAPS (SspI)	III	3070
				TTCCTCCGACGTTCGTGTA
MC215	a	14-3-3 protein (Populus x canescens) AAD27823.2	2e-133	TCCTAAAACCCCCTTCTTCA	n.a. 101 (exon)	SNaPshot	III	3075
				CGCCCTTCATTTTGAGGTAA
				ATGGAGAAGGTTTCCGCTTCTCT
F028	a	C2 domain-containing protein (Vitis vinifera) CAO60961.1	3e-22	CGAGGGGAAGTACTTAGTGC	indel (T)7→(T)8 (intron)	sequencing	III	3075
				AAATCAAACAAGAGAACTC
PS_14-A11	AM718021	mitochondrial carrier protein-like (Oryza sativa) BAD45142.1	9e-97	GTGGCCTCTATCGTGGTGTTG	C→A 631 (exon)	SNaPshot	III	3078
				GAGGTGGATTCGGAGCCATAT
				GTCTCCATCCTTGGTTACGG
AI_33-E02	AM713840	Zinc finger protein (Glycine max) ABC47867.1	4e-73	GAAGCATGTGAATGCTGTTGAG	T→C 880 (exon)	CAPS (BsmFI)	III	3078
CI_33-F02	AM736002			TCCGTCATAGTTGCTTTGCTTT
PS_08-G08b	AM720054	hypothetical protein (Vitis vinifera) CAN78405.1	2e-09	TGGCAATGTCAAGGTCTCAA	G→C 423 (3'UTR)	SNaPshot	III	3078
				AGACATTTTTATTATGGATGACACA
				GGACTGGAAAACAGGACGAC
AI_37-A07	AM716653	Thioredoxin h (Cucurbita maxima) BAC21264.1	8e-36	TGATTGTGGTGGATTTCACTGCT	T→C 349 (exon)	CAPS (HhaI)	III	3078
				GAATGAGCTTCCAAGCTGACCAT
PSI_10-B04	AM720990	Salt tolerance protein 2 (Beta vulgaris) CAC85228.1	9e-61	CTAGGTTGAACGGATATGGCAAC	C→T (intron)	CAPS (MaeII)/SNaPshot	IV	4000
				GTCTCTGTTGAATCCTCCACCAC
				TGAGATTGATTGGTTAAGTTGAGC
PS_34-C02	AM717045	Oxidoreductase/ zinc ion binding (Arabidopsis thaliana) NP_566839.1	2e-113	GACGATAAGAAGAAGGGATCGAAA	C→T (intron)	SNaPshot	IV	4014
				AGGAGTCTTTCCTCCAAGTCATTG
				TTTGTATTGGAGCGGCATTT
A_31-E10	AM727424	Rab6/RabH-family small GTPase (Vitis vinifera) CAN75036.1	1e-98	TGCTGGACAGGAAAGATTCA	A→C 390 (exon)	CAPS (AluI)	IV	4014
				CTCCACAAGGTCCGTTTTGT
PS_25-E09	AM718458	myb family transcription factor (Arabidopsis thaliana) NP_568645.1	1e-69	TGCGGAATTAGGGTTTTTGA	C→A 762 (exon)	SNaPshot	IV	4014
				AACTGCAGCTGCGATTTTCT
				GTCTTCACCTGAACTCCAACC
P12.50	a	dehydration-responsive protein RD22 (Prunus persica) AAL26909.1	2e-97	CGGGTTGCCAAATCACTC	G→C (intron)	CAPS (MseI)	IV	4030
				ATGTGGACCAATCACAAGCA
46d_11-A08	AM742112	MADS box protein (Cucumis sativus) AAX37273.1	4e-86	GAGCGTACGAGAAATACACAAGA	indel ---- →TACA (intron)	SCAR	IV	4070
				TGAAGGAGGAGGGTTATGTAGG
AI_03-F03	AM714431	Rho GDP dissociation inhibitor 1 (Medicago trunculata) CAF02295.1	2e-71	GAGCGAACAAAGAGAACCTGAA	G→T (intron)	CAPS (HhaI)	IV	4072
				AGGAGTGATTTCCTCCTCCAAG
AI_03-E11	AM716295	Nucleolar RNA-binding Nop10p-like protein (Oryza sativa Japonica Group) BAD21599.1	1e-21	CTAGGTTTGGCTACACAATCTGCT	G→A (intron)	CAPS(MboI)	IV	4072
				AGCTCAATTACAAGCCACAGAAAG
CI_35-H04	AM735319	type IIB calcium ATPase (Medicago truncatula) AAL73984.1	9e-57	TGGGAGTAATGGTAGCCACAG	G→A 495 (exon)	CAPS (HinfI)	IV	4090
				GATCACACTCACACCTCAAGC
AI_10-B10	AM714458	Thioredoxin H (Nicotiana alata) AAY42864.1	2e-30	GTGGGTGAGAGTAGATGGTGATTG	C→T (intron)	SNaPshot	IV	4090
				CTTCTTCTCCAGCTCTTCCTTACG
				ACTTCCTGTTGTTCAAAAAAGTTC
P12.94	a	histone deacetylase (Arabidopsis thaliana) AAM65853.1	6e-105	CGTCTGAAGTTCCGGAAGAG	C→A (intron)	SNaPshot	IV	4090
				GATCTCATCAGGCTCAAATCAA
				TACACAGTTGTTGTAGCTAC
A_23-C03	AM729720	hydrolase, alpha/beta fold family protein (Vitis vinifera) CAO15922.1	2e-82	CTGCTGAGGAATATAGCAGTTCT	T→G 292 (exon)	SNaPshot	IV	4108
				CGTGTCTGCAAGAACGAAAG
				CAAAATATGTGGTTCTCCCGA
FR12J11	DV633056	fructose-bisphosphate aldolase (Persea americana) CAB77243.2	0	CTTCTTCTATTTTCAATCCTCGTTTCC	indel (n.a.)	SCAR	IV	4123
FR15N1	DV634103			CCAGAACACAGCTCACTCCAC
HS_33-D11b	AM724148	putative 60S ribosomal protein L1 (Trifolium pratense) BAE71215.1	1e-50	AACCCATCAAGAAGGGTGTG	T→C 539 (3'UTR)	SNaPshot	IV	4127
				GAAGTGTAAACCTCAGTGCAAA
				AGGAGGAAACGCTCAAGCTC
PSI_19-F05	AM722740	Prenylated rab acceptor (PRA1) family protein (Arabidopsis thaliana) NP_181370.1	2e-59	AGGGTTCCTGAAGATCTCTTCCTA	A→T 874 (3'UTR)	SNaPshot	IV	4127
PS_26-C09	AM717134			CAGGTAGGTTCCATGGTTAAAGAA
				AAAAGAACGGATAGTTGATATGAAA
PS_07-E07	AM718776	Putative ripening-related protein (Vitis vinifera) CAB85628.1	1e-123	GTATCCCTTGAGTTCTGGCATTG	G→T (intron)	CAPS(MspI)	IV	4127
				TTAACTGCATGGATCTTGTCAGC
A_18-A08	AM727466	Hypothetical protein OsI_026384 (Oryza sativa) EAZ05152.1	8e-32	GATTCGCAAATCTCTGCCATAAC	A→G (intron)	CAPS (MspI)	V	5050
				TCCACACCAAGTCGAGATCTTTT
15d_17-G01	AM736972	putative cell division protein FtsH3 (Oryza sativa) BAD25580.1	2e-77	AAAGTACATGTTACCAAGAAAGAGC	indel (n.a.)	SCAR	V	5050
PS_07-A08	AM717562			ATTTGCACGCACAACTGAAA
HS_11-A09	AM724181	ribosomal protein S3a (Populus trichocarpa) ABK93373.1	1e-101	GGTCATTGGTAAGGAAGTGG	A→G 526 (exon)	CAPS (Sau96I)	V	5062
				GTCTGATCTGACTGGATTGC
15d_14-B01	AM736974	SAG18 (Senescence associated gene 18) (Arabidopsis thaliana) NP_177275.1	7e-111	GAGCTGAAACGAAGAGACAGACAG	A→T 297 (exon)	CAPS (BsmFI)	V	5062
				GCCAATATAAAAGCAAGTCCAACC
AI_08-G09	AM714246	ORF; able to induce HR-like lesions (Nicotiana tabacum) AAC49975.1	5e-44	AGATTCTACATCTTGTGGCTGGTG	A→G (intron)	CAPS (Eco91I)	V	5062
				CCTCTTTGGAATCGAGTTCTTCAT
P02.22b	a	putative protein transport SEC23-related protein (Oryza sativa) AAR87299.1	2e-52	ATCCCCAGATGTGATTTTGC	T→C 148 (exon)	CAPS (MaeI)	V	5062
				TCCTTTTCAGCCTGCACT
CI_19-H12	AM735742	Eukaryotic initiation factor iso4E (Cucumis melo) ABY56090.1	9e-105	TTACCCCCAATTCATTCTAGGG	C→T (intron)	CAPS (TspRI)	V	5064
				ATCTTCCCATTTCGGTTCAACT
SSH9G15	DV632319	NAD-dependent malate dehydrogenase (Prunus persica) AAL11502.1	2e-158	TCTTGCTTGACTAGGTTGGATCA	G→A (intron)	SNaPshot	V	5064
				CAGAATAAACTCCCATGGAAACC
				TCCGGAGGTTGGTGATTTT
PS_15-B02	AM718719	ER lumen protein retaining receptor HDEL receptor) (PGP169-12) (Petunia x hybrida) Q9ZTN2	9e-106	AGTTATCCAGCGGACAAAGTGAG	C→A (intron)	CAPS (ApoI)/SNaPshot	V	5072
				TATCGTGTTGCCTTGTCTGTTGT
				AAGTAACCCATTTGGTATCATCATAA
PS_03-B08	AM717325	UPF0016 domain protein (Vitis vinifera) CAO22988.1	2e-48	TCGTGGAGCAACAGTGACA	C→T 480 (exon)	CAPS (NsiI)	V	5072
				TACAATCAGGGCAGCAAGTG
F112b	a	conserved hypothetical protein (Nasonia vitripennis) XP_001599540.1	6.0	CTTCCTCTTTCCCCATCTCC	indel (n.a.)	SCAR	V	5095
				TACAAAGTTTAAGAGTGTCC
AI_13-H12	AM714706	Unknown (Populus trichocarpa) ABK93653.1	3e-16	CTACGATGCTGAGAGCAAGTAAGC	G→C 385 (3'UTR)	CAPS (MboII)	V	5100
				CCGTCAGAAATCCTCAGGTAAAGT
PSI_28-E12	AM720825	BRH1 (BRASSINOSTEROID-RESPONSIVE RING-H2) (Arabidopsis thaliana) NP_191705.1	2e-39	TCACCACCGTCCACTTTCATATTT	G→ T 230 (exon)	CAPS (EcoRV)	VI	6000
				AACGACGTTGGATTCGAGAAAATC
AI_37-E06	AM715599	unnamed protein product (Vitis vinifera) CAO40120.1	2e-41	CCTCTCACTCTCCCTTCCAATTT	C→T 273 (exon)	SNaPshot	VI	6006
				GCCATACCGATCTGTAACACACA
				CTTTTCTCGATAACTTGTTCGG
AI_02-C08	AM715227	Hypothetical protein (Vitis vinifera) CAN63630.1	4e-15	CTCAACATCTCCAAATCCATCAAC	A→G 283 (exon)	CAPS (FspBI)	VI	6026
				CCTCTGCTCGTCTCTGTAATCTCA
PSI_20-A04	AM722361	ADP ribosylation factor-like protein (Vitis vinifera) CAO71268.1	4e-95	AATCGCGGTTAGGGTTTTCT	C→T 74 (exon)	SNaPshot	VI	6034
				CAGCATTATCCAACCCAACA
				CTTCTCCATCGCTTCTTCTG
FR11A2	DV632621	-	-	ACTCTTACGGCTACAACCATCCTC	G→A (intron)	CAPS (AccI)	VI	6041
				AAGCACTCCTCCAACATACAACAA
CI_56-B01	AM730439	unnamed protein product (Vitis vinifera) CAO60941.1	6e-50	CAGCCCCTTTCGTCAAAAT	A→G 68 (5´UTR)	CAPS (TaqI)	VI	6050
				CTTTAAACCGAGACAGCAAG
FR14P22	DV633838	NAM-like protein (Prunus persica) CAG28971.1	2e-109	AGGGAAAGGAAGTACCCAAATG	G→T 325 (exon)	CAPS (BstDSI)	VI	6050
				TTCGGCATAATACCCAATCATC
AI_19-F11	AM714677	Major latex-like protein 1 (Plantago major) CAH59440.1	2e-16	TGTGGATGAACCTAACAAAGCAGT	C→T 440 (exon)	CAPS (HinfI)	VI	6050
				ACGTAACAGATGAGAGCCCAATTT
PS_19-B07	AM717293	Ubiquitin-like protein (Arabidopsis thaliana) CAA67923.1	2e-42	CTCGGAGACAAAATAGTTCCTCAA	T→G 547 (3'UTR)	CAPS (BpiI)	VI	6050
				GAAATAGGAGCAATCGACATCAAC
AI_03-B03	AM714399	Mitochondrial import receptor subunit TOM20 (Translocase of outer membrane 20 kDa subunit) (Solanum tuberosum) P92792	4e-69	GCAGGAGCTTTGTTAGAGCTTTCT	C→T (intron)	CAPS (VspI)	VI	6050
				CCTTAGCAGTCACCTCCAAAGACT
15d_29-E06	AM736339	Glutamine cyclotransferase family protein (Arabidopsis thaliana) NP_567727.1	4e-99	GACAATTCGGAGTCCATCAAAT	T→C 262 (exon)	SNaPshot	VI	6050
				GCGATCTACGCAATACATTCAA
				CCATAGAAGCACTGCCCTC
AI_05-H08	AM716325	serine/threonine kinase (Vitis vinifera) AAO49473.1	2e-69	TAAATCGAAACCGGAGATGG	A→G 64 (exon)	SNaPshot	VI	6070
				AGCCGGTATTGTCCTTATCG
				CTCCCTCATGGAGGATTT
HS_20-C04	AM725427	Os06g0686400 (Oryza sativa (japonica cultivar-group)) NP_001058400.1	3e-16	CTCCAAGAGAAAACCGTTCG	C→T 242 (5´UTR)	CAPS (HinfI)	VI	6070
				TGCACTTGGAGAGTTCGACA
HS_05-B07	AM725333	Cu/Zn-superoxide dismutase copper chaperone precursor (Glycine max) AAK01931.1	7e-78	AAACTTTGCCCCTCCTCCCT	T→A (intron)	CAPS (HinfI)	VI	6070
				AACCCTGGCCAATTCCATATT
A_38-F04	AM730270	Peroxisomal protein PEX19 family protein (Arabidopsis thaliana) NP_568351.1	6e-69	GCCGACCATTCTGATGATTTAC	T→C 357 (exon)	CAPS (FspBI)	VI	6089
				CCAAATTCATCAACACCAGGTT
AI_13-F02	AM714003	Subunit of ESCRT-II complex (Chlamydomonas reinhardtii) XP_001701847.1	2e-50	GTCGAGGAAATACGTTCAGGAGTT	A→G (intron)	SNaPshot	VI	6097
				CCTATAATCCCAAAATCCCAGTTG
				GAAACAGCAATTTTACTTCATTGTAAC
PS_28-B07	AM720034	Defender against apoptotic death 1 homolog (Populus tremula x Populus tremuloides) AAD02848.1	6e-52	GTTCCCGTTCAACTCTTTCCTCT	T→C 353 (exon)	CAPS (MboII)	VI	6097
				CATAAGCTATTTCCTGGGCTGAA
P01.45	a	plastid ribosomal protein L19 precursor (Spinacia oleracea) AAF64312.1	3e-25	TGCTTCCTAAACTGTAGAGACATCAA	indel (n.a.)	SCAR	VI	6097
				CACGACGTTGTAAAACGACCTTGCGACTCCTGAGCAGTTA
HS_06-D02	AM724859	26S proteasome regulatory subunit, putative (RPN9) (Arabidopsis thaliana) NP_974889.1	1e-127	AGCTTGCACATTTTGCTGTG	T→C 359 (exon)	CAPS (CfoI)	VI	6097
				AATGAGTCTGACAGTGATTCCAC
F072	a	CLPP2 (Clp protease proteolytic subunit 2) (Arabidopsis thaliana) NP_568427.1	1e-49	GTGGAGCGTAGTGTAGCATC	C→T (intron)	CAPS (FokI)	VII	7005
				TCAATTTGTCTATTGGGCTG
AI_05-F11	AM716639	hypothetical protein (Vitis vinifera) CAN83012.1	3e-88	TCGCTAAGATGCACAACACC	G→C 659 (exon)	CAPS (NlaIII)	VII	7008
				AATAGCTGTGCCCTCAGCAC
A_06-A03	AM728866	Transporter-like protein (Vitis vinifera) CAO22852.1	9e-78	AGCTGCTCTAGGGCCTCTGT	C→T 380 (exon)	CAPS (SphI)	VII	7010
				GGATTTCTTCGGGCTTGTAA
AI_12-B08	AM716434	MFP1 attachment factor 1 (Lycopersicon esculentum) AAF63657.1	3e-25	AGGCTAAGGAATCAACCAAATCAC	G→A 255 (exon)	SNaPshot	VII	7020
				GTTAGTGGTGGTCGATACAACAGG
				GCTGTCGTCAAACGCCTC
AI_27-F07	AM714576	plasma membrane Ca2+-ATPase (Glycine max) AAG28436.1	4e-141	GGACAGGCTCTTTTTCATCTTGA	C→T (intron)	SNaPshot	VII	7020
				CAGTGACAAACCATTGCTGGTAG
				GACCTTTCTACAAATGCTCGAG
PSI_26-B12	AM720164	P-type R2R3 Myb protein (Vitis vinifera) CAO61524.1	3e-66	CAACAATTGGTGAGAAGAGGAA	indel AAT→ --- 495 (3´UTR)	SCAR	VII	7020
				TGCTGAACGAATTTGAATGG
AI_25-C11	AM715962	Hypothetical protein MtrDRAFT_AC151598g7v2 (Medicago truncatula) ABD32939.1	4e-10	TTCCTCTTGAGATCGCTGTGTAAC	G→C 241 (exon)	SNaPshot	VII	7039
				CCAGCAGCATAGCTAAGAAACATC
				TGGTGTTGTTGCAACAGAGAA
F271	a	protein tyrosine phosphatase (Ornithorhynchus anatinus) XP_001520282.1	3.7	GGAAACGAGTTCGGAAAAGC	C→T (intron)	CAPS (HinfI)	VII	7039
				TGAAGGATCGACCGTCCTCC
P06.69	a	serine-type peptidase (Arabidopsis thaliana) NP_198470.3	3e-63	AGGATGGGCTTTTGTGAATGTT	A→T 438 (exon)	SNaPshot	VII	7039
				CCTTGTCATCCAATCCCTGG
				TTTCATAATAGTCTCTTTCA
PSI_33-F04	AM723208	MADS box protein 26 (Cucumis sativus) AAD02250.1	2e-102	GTTTTAAGACTCCCAACAGCA	indel TACA→ ---- (intron)	CAPS (AflIII)	VII	7047
				AGAAGAGAACAAGCGCCTCA
HS_04-F11	AM724084	60S ribosomal protein L9 (Vitis vinifera) CAO45654.1	4e-92	CCCTCGTGGTAAGCTTGTTC	C→A 240 (exon)	CAPS (TaqI)	VII	7047
				GCATTGATGGGAAAGTGAGC
P06.02	a	Coproporphyrinogen III oxidase, chloroplast precursor (Arabidopsis thaliana) AAF86536.1	1e-37	TACCGAACAGCACAAAGCATG	T→G (intron)	SNaPshot	VII	7048
				GGCAAATAAGCCGCATTAGG
				TTCTTGGATGACATGAATTA
AI_03-G06	AM714640	Unknown (Populus trichocarpa) ABK94420.1	1e-05	ACCTTCATTCTCTTCTTCGTCCTT	A→T 165 (exon)	CAPS (BspPI)	VII	7048
				GTGATTTCAGTAGGATTGGATTGG
F149	AM721369	EDGP precursor (Arabidopsis thaliana) AAM61574.1	2e-29	CGACGATGTATTGTGCTTGG	indel (T)3→(T)5 285 (exon)	sequencing	VII	7051
				TACCAAAGCCTCACCCTCAA
F012	a	parvulin-type peptidyl-prolyl cis/trans isomerase (Lotus japonicus) CAM59671.1	1e-25	GTTTGAGGATATTGCTACTC	indel (n.a.)	SCAR	VII	7051
				TTTATGTTGTCGCGTTTAC
CI_08-C08	AM731556	beta-hydroxyacyl-ACP dehydratase (Vitis vinifera) CAO23749.1	9e-73	CATACGTTGGAGGGGATGTC	T→G 807 (exon)	CAPS (BglII)	VII	7055
				GGACAGAGGAAAAGGAAGTTTG
AI_08-H11	AM714273	Pollen-specific protein (Vitis pseudoreticulata) ABC86745.1	1e-34	TGGTTGTGTCTACTGCGACACTT	C→T 196 (exon)	SNaPshot	VII	7060
				TCCACGATGAGGACTACTCACAA
				GAGACCAACGTCTCCACTCC
PSI_37-G01	AM722299	Jp18 (Poncirus trifoliata) AAN62342.1	3e-41	AATCAAGTTACGCCGCTAAGATTC	G→T 499 (exon)	CAPS (SspI)	VII	7076
				GGAAATCCAATCTAATGGTGGAAG
CI_37-H11	AM730650	Embryo-specific 3 (Medicago truncatula) ABD28725.1	3e-50	AGTTTCTGTTTCCCGTGTGATTC	C→T (intron)	CAPS (MboI)	VII	7076
				AGTATAAGCAGGCGATGAACAGC
PS_19-E06	AM718392	dynamin-like protein (Vitis vinifera) CAO64742.1	3e-28	ATTCTCCCCTTCTCCCAAGA	G→C 289 (3´UTR)	CAPS (HinfI)	VII	7099
				TCCATTAGCTCCACTTGTTGCAC
P05.15	a	alpha tubulin (Picea wilsonii) ABX57816.1	4e-63	GTGATCCCCGACACGGTAAGT	C→T 243 (exon)	SNaPshot	VII	7099
				ACGAATGCACGCTTAGCGTA
				TCGAACTCCACCAGTGTAGC
AI_16-D09	AM714997	unnamed protein product (Vitis vinifera) CAO49873.1	3e-13	TGTACCTTCCGATTCTGTGTG	A→G 519 (exon)	SNaPshot	VII	7099
				TCAAATCAATCCAGGCAATG
				GGGACAGTGTACTCTCAATCAATC
15d_01-B03	AM738848	agamous-like putative transcription factor (Cucumis sativus) AAD01744.1	2e-80	CCATAAGCTAGGACTTTTGTTAAGG	T→G (intron)	SNaPshot	VIII	8000
				TGGGAGGAGAATTTGAGCTG
				CCAAATGTTTGGTCGTATT
A_30-G06	AM727695	Epoxide hydrolase (Nicotiana tabacum) AAB02006.1	2e-117	AGCACAAATTCGTGGAAGTCAAAG	A→G 176 (exon)	SNaPshot	VIII	8000
				CCAAAATCTTTCCCCACAAGAAAC
				GTTTTCCGGAGATTTGGTACTC
P4.35	a	ERD4 protein (Arabidopsis thaliana) BAD94517.1	2e-64	GGACTCCTGGAGATCTTGGCTAT	T→C (intron)	CAPS (MseI)	VIII	8003
				TACGAGCAACTTCAAGAGCAGTG
PS_28-E01	AM718225	Carboxylic ester hydrolase (Arabidopsis thaliana) NP_199404.3	6e-92	AAGAAGGATTGAGTCCAGAAACG	A→G 470 (3'UTR)	CAPS (BsrI)	VIII	8003
				GACAAATCTGCATGCTCGTAATC
AI_37-B10	AM714276	Auxin-repressed protein (Populus trichocarpa) ABK95255.1	2e-29	TCGGCAAGCTCAGAAAAGTC	G→A 588 (3´UTR)	CAPS (VspI)	VIII	8003
				CAATCATGAGCCACTTATCACC
PSI_29-D11	AM720351	Early-responsive to dehydration4 (Vitis vinifera) CAO40371.1	2e-92	AGTTCTTCGTTGGTTATGGTCT	C→T 368 (exon)	CAPS (TaqI)	VIII	8003
				TGACACCGAATGGAACAA
F080	a	ATP dependent copper transporter (Oryza sativa Japonica Group) BAD45393.1	7e-65	CTAACCCAAGGGAAAGCGAC	T→C (intron)	sequencing	VIII	8003
				TCAGTTCCAGCACCAATTGC
PS_18-F05	AM718090	AWPM-19-like membrane family protein (Arabidopsis thaliana) NP_174245.1	6e-20	CCGGAAACTTTTATTTTCGGTA	A→T 348 (exon)	SCAR	VIII	8003
				CATTCGGTGAACGCTATTTC
PSI_23-A11	AM720326	Der1-like family protein / degradation in the ER-like family protein (Arabidopsis thaliana) NP_192395.1	4e-114	CGTCTTTCTCCTCCAATTTTCTTC	C→T 264 (exon)	CAPS (AciI)	VIII	8012
				ATACTTCTTGGCCACAAGGATAGG
HS_25-A10	AM724387	chromoplast-specific carotenoid-associated protein CHRC (Cucumis sativus) AAD05165.1	6e-117	TCGAAGAAGGTGTCATTGGA	indel TT → -- 1169 (5'UTR)	CAPS (DraI)	VIII	8012
				TGCAGTTCAATCCAAGCAAG
CI_33-B09	AM734048	GCN5-related N-acetyltransferase (GNAT) family protein / amino acid kinase family protein (Arabidopsis thaliana) NP_974701.1	1e-108	TGAGAGAGAAGGTCAAATCATTGC	A→C (intron)	CAPS (MslI)	VIII	8029
				GTTCCTATCTGGCAACAGCTTCTT
AI_02-A08	AM715798	SVP-like floral repressor (Eucalyptus occidentalis) AAP40641.1	3e-65	CCTCAAGATCTGGAAAGCTCA	indel - →T (intron)	SNaPshot	VIII	8035
				GCAACCCGAGATATCAATCG
				GTGACGTTCATTTAGACTGGCA
AI_21-G05	AM716342	Hypothetical protein F16A11.3d (Caenorhabditis elegans) CAP72373.1	0.52	ACTAGCTTCGGCTCTGGTCA	T→G 265 (exon)	CAPS (AluI)	VIII	8041
				AGCTCCACCCTCTGGATTCT
AI_21-D08	AM715465	Unknown protein (Arabidopsis thaliana) NP_568065.1	0.86	AAAGCAGAGGAAAAATTGCAGAGG	T→ C 453 (3'UTR)	SNaPshot	VIII	8041
				CACCAAAGTTGGAGACGAAGAGAG
				GGTGATGTGATCTGGCTAGAAA
P01.8b	a	G-box binding factor bZIP transcription factor (Catharanthus roseus) AAK14790.1	3e-18	CAGGCGGAGTGTGAAGAACT	T→C 172 (exon)	SNaPshot	VIII	8041
				CGGCAATTGAAATGAAAAGC
				ATTGAGCAGGTGCTGCAGCG
A_04-B10	AM729948	Prolyl 4-hydroxylase, alpha subunit (Vitis vinifera) CAO42933.1	9e-87	CGGGAAAGCAAACAAGAAAG	G→A 107 & T→C 111 (exon)	CAPS (BglII)	VIII	8060
				CATGAGCGGGGAATCAATAG
FR13O21	DV633472	phosphofructokinase family protein (Arabidopsis thaliana) NP_199592.1	1e-134	GCCAAATGAGGTAGGTTTACAT	A→T 170 (exon)	SNaPshot	VIII	8060
				CCATTGATAGGGCCAGAGAC
				GATCATTTGGATTCCAAACAGC
F013	a	-	-	TTCTTACCCTTCTGGAGTCC	A→G (intron)	CAPS (Tsp509I)	VIII	8068
				CACAGGAACTCCTTGTAAGAACC
A_32-B01	AM727497	Pyrroline-5-carboxylate reductase (P5CR) (P5C reductase) (Glycine max) P17817	3e-95	AGCCGTTACTGTGGATTTTGATAG	G→A 285 (exon)	CAPS (BstDSI)	VIII	8068
				ATCGTTCTTGGGAAGGACTCTAAC
CI_58-C10	AM730773	AT5g36940/MLF18_60 (Arabidopsis thaliana) AAK32891.1	4e-76	TGCTTTAGTTGTGCTGTCCTGC	A→G (intron)	SNaPshot	VIII	8068
				TCATCAAACCAGCACCTCCC
				ATTAGTCCTCTGGTTATGAAC
PSI_25-H03	AM723018	60S ribosomal protein L12 (Vitis vinifera) CAN66258.1	6e-85	CTTCGCCTCTGAACTCAGAACT	C→G 33 (5´UTR)	CAPS (Bsh1236I)	VIII	8077
				TGAGACCCTTCCATTCCTTG
F129	a	heat shock protein 70 (Cucumis sativus) CAB72130.1	2.2	AGAGCATTTGCAACCCAATC	T→A 162 (exon)	SNaPshot	VIII	8085
				GGCCAAAGTAATTTCCACCAC
				CTCTACAGTATCGATCGGGTCTT
HS_39-A03b	AM725309	type 1 metallothionein (Vigna radiata) BAD18374.1	3e-07	CAAAAGAAAAATGGCAAACT	A→T (intron)	SNaPshot	VIII	8098
				TTAGTAGAAATTAACCAGTCATAA
				GAAAAAGTCAGGAAGTTGAT
A_08-H06	AM727846	Protein-serine/threonine kinase (Nicotiana tabacum) BAA06538.1	5e-54	TAGAATTGCTACCGCAGTGTGAA	G→A 375 (3'UTR)	SNaPshot	IX	9008
				TTGAGCACTCATCCAAAATAGCC
				CATTTTTCCCTAGTAACTCCCCT
P05.64b	a	glycosyl hydrolase family 81 protein (Arabidopsis thaliana) NP_197091.1	3e-08	CTTTGCAGGGCATTTCGAT	A→T 225 (3'UTR)	SNaPshot	IX	9013
				AAAACCACATGTTTCAATGTATCAG
				TGTATTCAAATGGGTTTGCC
PSI_12-C05b	AM723092	putative cystatin (Zea mays) CAG29028.1	0.018	TATCTCTATCTTGGTATTAGCGATG	A→G 164 (exon)	SNaPshot	IX	9035
				TGTTAAAGTTTGCATATTGTTGG
				TTGCAGTGAGGAAGCATAAT
AI_17-B03	AM715613	NAD(P)H: quinone oxidoreductase (NAD(P)H:QR) (Solanum tuberosum) Q8H9D2	3e-63	CTTCATAAACCCTAATCCCAATCC	T→C 210 (exon)	SNaPshot	IX	9035
				AAGAGAACGCTATCAGCTTCAAGA
				GGATTGCAAATTGAATATTTGGATAT
AI_39-A12	AM714565	Allene oxide cyclase (Medicago truncatula) CAC83767.1	2e-68	TGTTCTTCACCGATTTCTCTCTGC	T→C 135 (5'UTR)	SNaPshot	IX	9035
				CCTGTCTCGCTCGTTTATCTCGTA
				GAAAATACCCACCTCTCCTCTG
PSI_23-G11	AM722052	Histone acetyltransferase (Vitis vinifera) CAO61794.1	1e-91	TCCTCGACTTTCTCATCAACA	T→C 458 (exon)	CAPS (TaqI)	IX	9035
				TCCATGCTTCCTCTGGATGT
FR18J20	DV635000	Cinnamoyl-CoA reductase-related (Arabidopsis thaliana) NP_196974.1	4e-73	TCTCCCTCCAAATCTCTCTCTCTC	T→C 34 (exon)	SNaPshot	IX	9035
PS_36-D04	AM717656			AAACGAAACACCGCTAGTTACACA
				ATGGGCGTCTTATTTCGTTC
A_17-A08	AM727657	Sucrose cleavage protein-like (Arabidopsis thaliana) AAM62596.1	9e-67	ATCGCCATGTATTTCTCTGCTACA	G→A 379 (exon)	CAPS (XhoI)	IX	9035
				CATCCACATCTGAATCTTTCAACC
PSI_25-B05	AM720808	Unknown protein (Arabidopsis thaliana) NP_564477	1e-46	CAAAAGCTGAAGAGTTTACC	TA→GT 539 (exon)	sequencing	IX	9035
				GACATATAGACATGGTTTCAGC
AI_04-D08	AM714662	ribosomal protein L30e (Pisum sativum) ABU75308.1	1e-49	GCTGGCCCTTGTGATGAAGA	C→T (intron)	SNaPshot	IX	9035
				TTTGCTGAAGAGAAAAGGTGCA
				AATGTTAGCACATCTTTCAT
PSI_21-D01	AM721468	BolA-like protein (Vitis vinifera) CAO62051.1	5e-40	CGGGAAAGCAAACAAGAAAG	C→T 333 (exon)	CAPS (XhoI)	IX	9064
				CATGAGCGGGGAATCAATAG
AI_21-E10	AM713808	ERF-like protein (Cucumis melo) BAD01555.1	3e-67	CCATTAAACCTCATCCGATACCAT	C→T 143 (exon)	CAPS (EcoRI)	IX	9097
				CCCCTTATCTTAAAAGCAGCAGAA
AI_08-F01	AM716379	Proline-rich cell wall protein-like (Arabidopsis thaliana) BAB09795.1	2e-24	TTCACAGTCAATGTACCCCAGAAT	A→T (intron)	SNaPshot	IX	9099
				GACTCCACTGGTTTAGGAGGAAGA
				TGATGCCCAAACCTGCTG
A_20-H12	AM729329	Putative trafficking protein particle complex 1 (Oryza sativa Japonica Group) BAB32970.1	9e-69	CCGAGAGATCGATTTGCTTACAC	G→T 109 (5'UTR)	CAPS (DrdI)	IX	9099
				AACTGCATGGTTTCTCAAAGAGC
AI_35-E03	AM714490	Heavy metal transport/detoxification protein (Medicago truncatula) ABE93893.1	7e-19	GGAGTGAACTCAATCTCAATGGAC	A→G 267 (exon)	CAPS (ApoI)	IX	9099
				GCTTCTAGGAGGGTAGAAAACTGG
P01.17	a	ribosomal protein L9 (Pisum sativum) CAA65987.2	1e-91	ATTCGCACCGCTCTTAGCC	A→T (intron)	CAPS (RsaI)	IX	9099
				CGGGTTCCCTTTTCGCTAAC
HS_23-E06	AM725433	ribonuclease (Pyrus pyrifolia) BAA08475.1	6e-98	ATCGGAAGTGTTAAGCAGCA	A→G 446 (exon)	SNaPshot	X	10000
				AACGTTAAGAAGATTGGCCTTC
PS_15-H02	AM718696	Glucosamine/galactosamine-6-phosphate isomerase family protein (Arabidopsis thaliana) NP_172826.1	2e-95	TGAGTACAAGTTCGTCATTCGACA	T→A 88 (exon)	CAPS (AluI)	X	10000
PSI_05-G03	AM723461			CATTTGATGCAGAGTTGATCACAG
PS_40-E11	AM717793	mTERF domain containing protein (Vitis vinifera) CAN77430.1	8e-76	TATCACGTGCCAGACGACAT	G→A 644 (exon)	CAPS (AluI)	X	10000
				TTGACCTCCCCGTCACTAAC
PS_16-C09	AM719476	Cyclin dependent kinase A (Camellia sinensis) BAE80323.1	1e-129	TCACCGAGATCTAAAACCCCAAAA	indel (n.a.)	SCAR	X	10005
				ACACCAGGCCACGTATCTTCATTT
PSI_35-F11	AM721766	unknown (Populus trichocarpa) ABK92948.1	2e-50	AGAAATCGCTACCGCATCAGC	G→T 319 (exon)	dCAPS (AluI)	X	10005
				TGATCCTCAAACCTCCACATC
PS_33-E12	AM719565	iron-sulfur cluster assembly protein IscA (Vitis vinifera) CAO15918.1	1e-43	AGTTGTAGTTTGCGGAGGAGA	A→G 168 (5´UTR)	CAPS (EcoRI)	X	10005
				GCGTAGTTGAGAGTATAGGATAAACC
AI_36-F12	AM714261	annexin (Fragaria x ananassa) AAF01250.1		CCAAATGTTGATGCAGAAGCC	A→G 262 (exon)	CAPS (EarI)	X	10005
				TTGCGAAATCATCGTGAGTGTT
AI_38-B09	AM716584	unnamed protein product (Vitis vinifera) CAO42115.1	8e-47	CAAAGAAACACCATGCAACG	A→G 453 (exon)	SNaPshot	X	10054
				CAAAGGAGGGAGAACCATCA
				TTGGCAAGAAAATGTGCAG
F088	a	-	-	GAGGGAGAAACAAAACCAAC	indel (n.a.)	SCAR	X	10054
				TCCAACTCACCTGGTCCCTC
46d_21-E02b	AM742939	aquaporin (Cucumis sativus) ABN11916.1	1e-150	GTGACTTTCGGGCTGTTTCT	T→C (intron)	SNaPshot	X	10054
15d_36-F12	AM739121			TTTTTCGGGAAATTACCCATT
				ACTTTCGAAAAGAGAGAGTC
P4.39	a	Plastidic aldolase (Nicotiana paniculada) BAA77603.1	0	ATGGTTACTCCTGGAGCTGAGAG	G→T (intron)	CAPS (HincII)	XI	11008
				CTCACCATCACCAGTGTACTTCC
A_02-H01	AM728144	unknown (Picea sitchensis) ABK24059.1	0.18	GGTTAACAAACGAGACCTACACG	indel 10 nt 277 (exon)	SCAR	XI	11008
				CCCTTCACCGTTTGAAGATG
HS_30-B08	AM725635	DGL1 (defective glycosylation 1); dolichyl-diphosphooligosaccharide-protein glycotransferase (Arabidopsis thaliana) NP_569038.1	4e-117	TGGATCATTAAGTTTGTTTAGCAAT	T→C (intron)	SNaPshot	XI	11020
				GCTAGAAAATTCAAGTATGCAAAAG
				TGGCGTGGTGAAGGAGTGCC
HS_35-E11	AM724871	ZPT2-14 (Petunia x hybrida) BAA21923.1	2e-25	ATATACACACACCACACCCCTTCA	T→A 135 (5'UTR)	SNaPshot	XI	11034
				CAGGGAACTCAACACCACAAATAG
				ATTCCCCCTCCAATCCCAA
AI_22-A08	AM716073	At5g58250 (Arabidopsis thaliana) AAS76694.1	3e-57	GTTAGGCACTGCGAATCTTGTTA	C→T 315 (exon)	SNaPshot	XI	11034
				CCAAAAATCCTGCTCCTTGTTAC
				CTCCCTTCAACACCGCAAT
A_05-A02	AM730206	Zinc ion binding (Arabidopsis thaliana) 194566.3	1e-54	CATTCTGGTTGCTTACAAAGATGG	A→C 442 (3'UTR)	SNaPshot	XI	11034
				TCAGCTACTGGATGTGATTGTTGA
				ACTGACATTTCCTTGCCCC
FR12O13	DV633154	NOI protein (Arabidopsis thaliana) AAB86938.1	1e-20	AAAAAGGCAGTAGCAGTCCATTG	C→T 144 (exon)	SNaPshot	XI	11034
				CCTTTATCGAACCCAAAACCTTC
				ATTCTTGAATGCTGTTTCATCCTT
HS_02-E07	AM725414	Acyl carrier protein 1, chloroplast precursor (ACP 1) (Casuarina glauca) P93092	2e-28	CTTTCCCTTTCCCTTTCAATTC	G→T (intron)	CAPS (MboI)	XI	11042
				TTCAACCACCTTGTTCACTGTC
PS_24-E03	AM720032	Rapid alkalinization factor 1 (Vitis vinifera) CAO70986.1	3e-29	CACGCGTTTCTTCTTCTCTC	C→T 149 (exon)	CAPS (EarI)	XI	11042
				CGACGACGAATCTAACTTCC
PSI_41-B07	AM722162	terminal flower-like protein 1 (Vitis vinifera) AAM46142.1	3e-60	GGGACAACAGATGCCACTTT	T→A 602 (exon)	CAPS (NlaIII)	XI	11042
				TGGCAGCAGTAGGTCTTTGA
P06.79b	a	serine/threonine protein kinase pk23 (Lycopersicon esculentum) AAL87457.1	4e-42	ACGGATGCTATGAGGGAGTC	T→C (intron)	SNaPshot	XI	11066
				AAAAATCTGCAGTGCCCCTA
				GAATCTAATTATGGCCAAAT
PSI_35-H10	AM722218	microtubule-associated protein (Vitis vinifera) CAO16489.1	5e-56	CGACACACAATCTTTTGACA	G→C 70 (5´UTR)	CAPS (DdeI)	XI	11066
				CGAGCTCGTAGACATTAGTCAC
A_08-D10	AM730326	Mei2-like protein (Vitis vinifera) CAO68388.1	1e-70	TGAGAAGGTGGCATCACTTG	T→C 327 (exon)	CAPS (BclI)	XI	11093
				AATTATGGTACGGGCTGGTC
15d_27-B02	AM736201	MADS-box protein 5 (Lycopersicon esculentum) AAP57413.1	5e-64	AACCCAAAAGCTCAAACCAA	C→T (intron)	SNaPshot	XI	11093
				AACCATCCTGGGAGGAACTT
				GGTTCTACCATCTGTGTCTGAATTTGT
AI_13-G03	AM714514	unnamed protein product (Vitis vinifera) CAO70445.1	4e-70	GTCACTTGGTCCTTTTTGCT	14 nt indel 736 (3´UTR)	SCAR	XI	11093
				GGGCCAGTTTCAAAGATAAG
P02.75b	a	Sterol desaturase, putative (Medicago truncatula) ABD28318.1	2e-34	ATGCACCAAAAGGGACAATC	C→T 186 (exon)	SNaPshot	XI	11098
				TTTTTCATCACATTCATTACCATTT
				AATGGCGGGAATATTGCATG
PSI_22-B02	AM720380	wrp15a (Citrullus lanatus) BAA89231.1	4e-68	GCAGGCTGAACAAATGTGG	T→C 358 (exon)	CAPS (HinfI)	XII	12000
				CCAAGAACTTTGCCTCCAAC
PSI_12-D12	AM723443	MYB111 (myb domain protein 111); DNA binding / transcription factor (Arabidopsis thaliana) NP_190199.1	6e-59	CCATCGACTTCATCAACTATCGAC	A→T 662 (exon)	CAPS (TaaI)	XII	12000
				TCATCCCTGCTGCATATATCTTGT
CmeIF4E	DQ393830	eukaryotic translation initiation factor 4E (Cucumis melo) ABD57970.1	0	CCGATCTATACCTTCTCTACC	n.a. (n.a.)	CAPS (RsaI)	XII	12017
				TACAAATCTGCCCTCATCGCC
AI_35-A08	AM715398	CCR4 associated factor 1-related protein (Capsicum annum) ABG66307.1	2e-108	CACTACCAATTCCTCAAATCCAAC	C→T 348 (exon)	SNaPshot	XII	12017
				CAACTCACTGACTCGTTACAGACG
				CTGGGAGTTCAACTTTAAGGACTT
AI_09-G07	AM714116	Dimeric phloem specific lectin PP2 (Cucurbita maxima) CAA78979.1	4e-32	CACTATTTACCGGGTTAACGATCC	G→C 325 (exon)	SNaPshot	XII	12017
				TTCCTCTCAAGGCTTACTTGGTTC
				GTGTGCGCATTATTGGTAATTTT
15d_01-B03	AM738848	agamous-like putative transcription factor (Cucumis sativus) AAD01744.1	2e-80	TGGGAGGAGAATTTGAGCTG	T→G (intron)	SNaPshot	XII	12017
				CCATAAGCTAGGACTTTTGTTAAGG
				CCAAATGTTTGGTCGTATT
FR12P24	EST1101779	putative transcription factor (Cucumis sativus) CAA66388.1	8e-35	GCAGCAACAGGAGGAAGAGG	A→C (intron)	SNaPshot	XII	12017
				CGTTTATATGCCGGCCATCC
				CCTTTCTTCATATGCCGTATAACATA
HS_23-D06	AM726544	Heat shock protein (Vitis vinifera) CAO22716.1	6e-33	ATTACGGTACCCAGGTCGTC	C→A 597 (exon)	CAPS (TaqI)	XII	12029
				GAGATCAATCCAATCCTACAC
FR15D10	DV633911	soluble-starch-synthase (Solanum tuberosum) CAA64173.1	3e-77	AGCATGCTATCTGGCGAACT	indel (n.a.)	SCAR	XII	12029
				TGCACAATGAATGAAACCAA
CI_57-E03b	AM731752	glyceraldehyde-3-phosphate dehydrogenase (Nicotiana tabacum) CAB39974.1	6e-156	CGGAATTGCATTGAACGAC	C→T (intron)	CAPS (DdeI)	XII	12049
				TGGAAAAACCAAATCTATTTCGAG
P02.03	a	Myb oncoprotein homolog (Antirrhinum majus) AAB23528.1	2e-48	CAAGAGCTGTCGATTGAGATGG	G→A 262 (3'UTR)	SNaPshot	XII	12081
				TTCAAGGGAAAGTGCTTCACAA
				GGGAAGTGGTGTGCAATCACA
FR14F22	DV633616	Putative adaptor protein ClpS (Physcomitrella patens) CAK19331.1	1e-40	TATCAGTTGCTGAGCTTGGAAAAG	A→G 339 (exon)	SNaPshot	XII	12081
				CTGCATTATGTTGACTGCATTGTC
				GCGGAGAAGTTTTCCTTGATTT
