# Supplementary material for: A set of EST-SNPs for map saturation and cultivar identification in melon
Source: BMC Plant Biol. 2009 Jul 15;9:90. doi: 10.1186/1471-2229-9-90 (PMC2722630; doi:10.1186/1471-2229-9-90)
Supplement: Additional file 2 — SNP markers used for genotyping the melon accessions. The EST from where the SNPs were discovered, the genotyping method (CAPS or pyrosequencing), linkage group where the marker maps to, and source of the marker are given. For unmapped SNP markers, the amplicon primer sequences are given. For SNP markers genotyped using pyrosequencing, forward, reverse and internal primers were used for genotyping. 5'bio: Forward or reverse primer was 5' labeled with biotine. ST1: Additional file 1. [file 1471-2229-9-90-S2.xls]

## Sheet: Full1
EST	Genotyping method	LG	Source	Primer F	Primer R	Genotyping primer
PSI_04-D07	CAPS (AfaI)	I	ST1
F116	Pyrosequencing	I	ST1	CTCTCTTTCTATGTATGCCAATAA	5’bio-AACTACCAAATCCAAAAAATAA	GGAGGATTTGATTGTGG
F216	CAPS (BtsI)	II	ST1
PSI_03-B09	CAPS (MseI)	II	ST1
A_21-C11	Pyrosequencing	III	ST1	5’bio-TGGCTTTATGTGAAAGAACATCG	CCTGAATTCCACGAAATCAAA	AATCAAAGCATCCAGAC
AI_33-H11	CAPS (HindIII)	III	ST1
AI_17-B12	CAPS (HinfI)	III	ST1
CI_35-H04	CAPS (HinfI)	IV	ST1
HS_11-A09	CAPS (Sau96I)	V	ST1
PS_03-B08	CAPS (NsiI)	V	ST1
AI_05-H08	Pyrosequencing	VI	ST1	5’bio-AGATGGGGAAAGATCTG	TGTGCTTGGACATGATA	CTCCCTCATGGAGGATTT
HS_06-D02	CAPS (CfoI)	VI	ST1
F271	CAPS (HinfI)	VII	ST1
PSI_33-F04	CAPS (AflIII)	VII	ST1
HS_04-F11	CAPS (TaqI)	VII	ST1
CI_08-C08	CAPS (BglI)	VII	ST1
AI_16-D09	Pyrosequencing	VII	ST1	5’bio-CCCTTCATCATTATGTACCT	ACGGTTCCATATCGAGAT	CAAGAACCAAAACGAAC
F080	Pyrosequencing	VIII	ST1	5’bio-AGGACACGAATTGAATCTT	CAGAAGGCTCATCAAAGAA	CAATAGTAGTTAATGGTTGAGTA
A_04-B10	CAPS (BglII)	VIII	ST1
PSI_25-H03	CAPS (Bsh1236I)	VIII	ST1
CmERF1	CAPS (EcoRI)	IX	Moreno et al 2008
CmPm3	CAPS (HinfI)	IX	Moreno et al 2008
PSI_21-D01	CAPS (XhoI)	IX	ST1
CmXTH5	CAPS (TaqI)	X	Moreno et al 2008
HS_23-E06	Pyrosequencing	X	ST1	GCCATCGTTAAGTTGTCC	5’bio-CCCGCATTATTAAGAACG	GAAGCGGCTATTAAACTGA
PS_40-E11	CAPS (AluI)	X	ST1
PS_33-E12	CAPS (EcoRI)	X	ST1
AI_38-B09	CAPS (NsiI)	X	ST1
PS_24-E03	CAPS (EarI)	XI	ST1
PSI_35-H10	CAPS (DdeI)	XI	ST1
A_08-D10	CAPS (BclI)	XI	ST1
PSI_22-B02	CAPS (HinfI)	XII	ST1
HS_23-D06	CAPS (TaqI)	XII	ST1
HS_38-H05	CAPS (HaeIII)	unmapped	-	TTGAGAACCCATTCCTTTGC	TCCCCTTCACGGAAATGATA
PSI_21-H12	CAPS (MseI)	unmapped	-	CTCCTCTTCATTGTTCGAG	CCCTTCTCCACATGATCC
A_28-F05	CAPS (MboI)	unmapped	-	GAAATGGGGCTGCATGTATT	GTGGCCAAGAAAGCTTGAAT
PSI_29-H11	CAPS (Taq)I	unmapped	-	CGTCATCAAAAAGCCTTCAG	GATTCCGAAGGATGCAAAGA
SSH9H13	CAPS (AfaI)	unmapped	-	GCAAGCAAGCACAGAGAGTG	CAGCTTCGATCTCGTCCAAT
AI_35-F08	CAPS (MspI)	unmapped	-	ATACAAGGCGAAGGTGGTTG	CATGTCGTGCATTCATCCTC
HS_14-F03	CAPS (AluI)	unmapped	-	AAACTGCGTCTTCCTCTACG	CCTGTGGAACTCGATGTAACG
AI_19-B09	CAPS (Tsp509I)	unmapped	-	CCAAGAAGCAGTTTCAGCAA	AACGAACCAATCCAATCCAA
AI_24-H05	CAPS (CfoI)	unmapped	-	TCTTCTTCAGCGTTCGATCTT	GTGAAGCGACATTGACAATCA
A_27-H02	CAPS (ClaI)	unmapped	-	CCAACCCCTTCTCATCTTCA	CCGCTGACCAGCTTTTTAAG
F241a	Pyrosequencing	unmapped	-	5’bio-AGGGCTAAGGTACGTTTGGAAGTT	ACTTGGATCTCTGCCTCATCTTT	TCTTCTTCCACTGGTGA
F241b	Pyrosequencing	unmapped	-	5’bio-AGGGCTAAGGTACGTTTGGAAGTT	ACTTGGATCTCTGCCTCATCTTT	TCTTCTTCCACTGGTGA
