# Supplementary material for: A set of EST-SNPs for map saturation and cultivar identification in melon
Source: BMC Plant Biol. 2009 Jul 15;9:90. doi: 10.1186/1471-2229-9-90 (PMC2722630; doi:10.1186/1471-2229-9-90)
Supplement: Additional file 3 — Forty-eight melon accessions that were examined in this study. Plant assignation (or common name), code used in the current study, accession number from the respective gene banks, cultivar group, origin and seed bank donor (COMAV, Instituto de Conservación y Mejora de la Agrodiversidad Valenciana, Valencia, Spain; USDA/ARS/NCRPIS, North Central Regional Plant Introduction Station, Ames, IA, USA; IPK, Institute of Plant Genetics and Crop Plant Research, Gatersleben, Germany; INRA, Institute Nationale de la Recherche Agronomique, Montfavet, Avignon, France; Semillas Fitó SA, Barcelona, Spain; ARO, Agricultural Research Organization, Ramat Yishay, Israel) are specified for each genotype. Accessions marked with (*) were previously used by Monforte et al. (2003) for an SSR study. [file 1471-2229-9-90-S3.xls]

## Sheet: Full1
Plant assignation	Code	Accession	Type	Country of origin	Seed source
Piñonet, Piel de sapo	PSP	PS	Inodorus	Spain	COMAV
T111, Piel de sapo	T111*	T111	Inodorus	Spain	Semillas Fitó SA
Pipa de oro, Piel de sapo	PSPO	C-64	Inodorus	Spain	COMAV
Mochuelo, Rochet	RMO	CM-C-50	Inodorus	Spain	COMAV
Negro de invierno, Tendral	TNI	AN-C-8	Inodorus	Spain	COMAV
Largo de Villaconejos, Green	VLV	CM-C-53	Inodorus	Spain	COMAV
Cuarenteno, Green	VCU	C-C-39	Inodorus	Spain	COMAV
Hilo carrete, Green	VHC	E-C-3	Inodorus	Spain	COMAV
Verde tardío, Green	VVT	MU-C-44	Inodorus	Spain	COMAV
Verde gordo, Green	VVG	AN-C-7	Inodorus	Spain	COMAV
Caña dulce, Yellow	ACD	C-48	Inodorus	Spain	COMAV
Amarillo Canario, Yellow	ACA	MU-C-35	Inodorus	Spain	COMAV
Melon de calamonte, Yellow	AMC	E-C-1	Inodorus	Spain	COMAV
Madura amarilla, Yellow	AMD	C-58	Inodorus	Spain	COMAV
Amarillo, Yellow	AMA*	PI 271755	Inodorus	Spain	NCRPIS
Blanco liso, White	BBL	C-199	Inodorus	Spain	COMAV
Blanco escriturado, White	BBE	AN-C-70	Inodorus	Spain	COMAV
Honeydew Green flesh	HND	A-049	Inodorus	Spain	COMAV
Eriço	ERI	C-75	Inodorus	Spain	COMAV
Kizal Assal	KIZ	PI 288236	Inodorus	Egypt	NCRPIS
Kirkagac	KRK	PI 169305	Inodorus	Turkey	NCRPIS
Verdejo	VER	CL-C-1	Cantalupensis	Spain	COMAV
Carraqueño	CAR	CA-C-6	Cantalupensis	Spain	COMAV
Doublon	DOU	C-100	Cantalupensis	France	COMAV
Pearl	JPN	PI 266947	Cantalupensis	Japan	NCRPIS
Ananas Yokneam	AYN	PI 280079	Cantalupensis, ananas	Israel	NCRPIS
Dulce	DUL	Dulce	Cantalupensis	Israel	ARO
Vedrantais	VED	Vedrantais	Cantalupensis	France	INRA
PMR 45	C35	C-35	Cantalupensis	USA	INRA
Ein dor	EIN*	PI 385966	Cantalupensis, ananas	Israel	NCRPIS
Chandalak	CHAN*	PI 276660	Chandalak	former Soviet Union	NCRPIS
Alficoz	ALF	V-C-131	Flexuosus	Spain	COMAV
Snake cucumber	FLEX*	PI 435288	Flexuosus	Iraq	NCRPIS
Carosello	CHA	Cum 363	Chate	Italy	IPK
PI 124112	INB*	PI 124112	Momordica	India	NCRPIS
PI 414723	MOM*	PI 414723	Momordica	India	NCRPIS
PI 124111	YC*	PI 124111	Momordica	India	NCRPIS
Queen Anne´s pocket melon	ANN*	PI 273438	Dudaim	Switzerland	NCRPIS
Sonwhang Charmi	SC*	PI 161375	Conomon	Korea	NCRPIS
Freeman´s cucumber	FREE*	PI 420149	Conomon	USA	NCRPIS
Ginsen makuwa	GIN*	PI 420193	Conomon	Japan	NCRPIS
Hermafrodite B	HER*	PI 420150	Conomon	China	NCRPIS
Pat-81	PAT	C-32	Conomon	Korea	NCRPIS
Velleri	CHT*	PI 164320	Chito	India	NCRPIS
Kakru	KAK*	PI 164493	Agrestis	India	NCRPIS
ZM/A 5317	ZA1*	PI 505599	Agrestis	Zambia	NCRPIS
G 22841	SEN5*	PI 436532	Agrestis	Senegal	NCRPIS
Cucumis trigonus	TRI	Ames 24297	Agrestis	India	NCRPIS
